# Supplementary material for: Effect of extracts from eggs of Helix aspersa maxima and Helix aspersa aspersa snails on Caco-2 colon cancer cells
Source: PeerJ. 2022 Apr 12;10:e13217. doi: 10.7717/peerj.13217 (PMC9012176; doi:10.7717/peerj.13217)
Supplement: Supplemental Information 1 [file peerj-10-13217-s001.xlsx]

## Sheet: Table 1
		Ferric-reducing antioxidant power (mg TROLOX/g)			ABTS·+ scavenging activity (mg TROLOX/g)			DPPH· scavenging activity (mg TROLOX/g)			Phenols (mg quercetin/g)			Total carbohydrates (%)
	Maxima extract	7.48367		Maxima extract	1.09482		Maxima extract	1.70197		Maxima extract	5.43529		Maxima extract	19.3304
	Maxima extract	8.25957		Maxima extract	0.861482		Maxima extract	1.90059		Maxima extract	5.82745		Maxima extract	18.2689
	Maxima extract	9.66119		Maxima extract	1.33623		Maxima extract	1.70036		Maxima >50 K	16.3333		Maxima extract	16.2959
	Maxima >50 K	39.0452		Maxima >50 K	1.50255		Maxima >50 K	4.92506		Maxima >50 K	15.7451		Maxima >50 K	56.1074
	Maxima >50 K	22.5261		Maxima >50 K	1.5954		Maxima >50 K	11.8508		Maxima 10-50 K	0.101961		Maxima >50 K	45.9653
	Maxima >50 K	28.2327		Maxima >50 K	1.68017		Maxima >50 K	8.39683		Maxima 10-50 K	0		Maxima >50 K	34.1186
	Maxima 10-50 K	3.15365		Maxima 10-50 K	0.325377		Maxima 10-50 K	0		Maxima 3-10 K	0.258824		Maxima 10-50 K	0.282034
	Maxima 10-50 K	3.37892		Maxima 10-50 K	0.234142		Maxima 10-50 K	0		Maxima 3-10 K	0.494118		Maxima 10-50 K	0.260937
	Maxima 10-50 K	2.87834		Maxima 10-50 K	0.181662		Maxima 10-50 K	0		Maxima <3 K	0		Maxima 10-50 K	0.165445
	Maxima 3-10 K	1.52677		Maxima 3-10 K	0.0549023		Maxima 3-10 K	0		Maxima <3 K	0.0235294		Maxima 3-10 K	0.698423
	Maxima 3-10 K	2.12747		Maxima 3-10 K	0.025029		Maxima 3-10 K	0		Aspersa extract	4.10196		Maxima 3-10 K	0.162114
	Maxima 3-10 K	1.17636		Maxima 3-10 K	0.0201847		Maxima 3-10 K	0		Aspersa extract	4.02353		Maxima 3-10 K	0.314235
	Maxima <3 K	1.75203		Maxima <3 K	0		Maxima <3 K	0		Aspersa >50 K	16.1373		Maxima <3 K	0
	Maxima <3 K	1.52677		Maxima <3 K	0.00161477		Maxima <3 K	0		Aspersa >50 K	16.3333		Maxima <3 K	0.0499667
	Maxima <3 K	1.32654		Maxima <3 K	0.0613614		Maxima <3 K	0		Aspersa 10-50 K	0.101961		Maxima <3 K	0.0566289
	Aspersa extract	7.83408		Aspersa extract	0.560327		Aspersa extract	1.36933		Aspersa 10-50 K	0		Aspersa extract	14.2549
	Aspersa extract	5.55644		Aspersa extract	0.787202		Aspersa extract	1.74396		Aspersa 3-10 K	0		Aspersa extract	14.4193
	Aspersa extract	7.23338		Aspersa extract	0.897007		Aspersa extract	1.59055		Aspersa 3-10 K	0		Aspersa extract	13.3578
	Aspersa >50 K	32.1372		Aspersa >50 K	1.51224		Aspersa >50 K	5.75021		Aspersa <3 K	0		Aspersa >50 K	44.2839
	Aspersa >50 K	19.5476		Aspersa >50 K	1.639		Aspersa >50 K	6.80304		Aspersa <3 K	0		Aspersa >50 K	47.9196
	Aspersa >50 K	25.054		Aspersa >50 K	1.71731		Aspersa >50 K	7.27294					Aspersa >50 K	34.2397
	Aspersa 10-50 K	1.70197		Aspersa 10-50 K	0.276934		Aspersa 10-50 K	0					Aspersa 10-50 K	0.108816
	Aspersa 10-50 K	2.65307		Aspersa 10-50 K	0.202654		Aspersa 10-50 K	0					Aspersa 10-50 K	0.242061
	Aspersa 10-50 K	2.5029		Aspersa 10-50 K	0.264016		Aspersa 10-50 K	0					Aspersa 10-50 K	0.247613
	Aspersa 3-10 K	0.75087		Aspersa 3-10 K	0.00403694		Aspersa 3-10 K	0					Aspersa 3-10 K	0
	Aspersa 3-10 K	1.727		Aspersa 3-10 K	0.0185699		Aspersa 3-10 K	0					Aspersa 3-10 K	0
	Aspersa 3-10 K	1.20139		Aspersa 3-10 K	0.00726648		Aspersa 3-10 K	0					Aspersa 3-10 K	0.0421941
	Aspersa <3 K	1.25145		Aspersa <3 K	0.0419841		Aspersa <3 K	0					Aspersa <3 K	0
	Aspersa <3 K	1.40162		Aspersa <3 K	0.0435989		Aspersa <3 K	0					Aspersa <3 K	0.068843
	Aspersa <3 K	1.82712		Aspersa <3 K	0.050058		Aspersa <3 K	0					Aspersa <3 K	0.00222074

## Sheet: Table 2
		Crude protein (%)			Crude fat (%)			TBARS (μg/g)			GSH (μg/g)			Astaxanthin (µg/g)			Vitamin A (IU/g)			Vitamin C (µg/g)			Vitamin D3 (µg/g)			Vitamin E (µg/g)
	Maxima	29.2		Maxima	<0.2		Maxima	0.459504		Maxima	64.7457		Maxima	<0,2151		Maxima	<0,1566		Maxima	<150		Maxima	0.4794		Maxima	<4,5252
	Maxima	29.2		Maxima	<0.2		Maxima	0.485032		Maxima	71.0208		Maxima	<0,2151		Maxima	<0,1566		Maxima	<150		Maxima	0.4933		Maxima	<4,5252
	Aspersa	29		Aspersa	<0.2		Maxima	0.6382		Maxima	74.6205		Maxima	<0,2151		Maxima	<0,1566		Maxima	<150		Maxima	0.4997		Maxima	<4,5252
	Aspersa	29		Aspersa	<0.2		Maxima	0.57438		Maxima	66.9833		Aspersa	<0,2151		Aspersa	<0,1566		Aspersa	<150		Aspersa	0.8077		Aspersa	<4,5252
							Maxima	0.548852		Maxima	72.8693		Aspersa	<0,2151		Aspersa	<0,1566		Aspersa	<150		Aspersa	0.7992		Aspersa	<4,5252
							Maxima	0.548852		Maxima	67.6157		Aspersa	<0,2151		Aspersa	<0,1566		Aspersa	<150		Aspersa	0.8076		Aspersa	<4,5252
							Aspersa	0.38292		Aspersa	51.2225
							Aspersa	0.51056		Aspersa	49.52
							Aspersa	0.548852		Aspersa	49.52
							Aspersa	0.44674		Aspersa	32.2999
							Aspersa	0.587144		Aspersa	37.748
							Aspersa	0.408448		Aspersa	47.185

## Sheet: Tables 3 and 4
	Amino acids (mg/g crude protein)	Maxima	Aspersa								AAS		CS
		Essential amino acids (EAA)					Child 2-5 years (mg/g crude protein)	Egg (mg/g crude protein)	Maxima (mg/g crude protein)	Aspersa (mg/g crude protein)	Maxima	Aspersa	Maxima	Aspersa
	Leucine	73.0146	65.8625			Leucine	66	86	72.8434	65.897	1.10369	0.99844	0.847016	0.766244
		72.6721	65.9315			Lysine	58	70	71.7303	53.8107	1.23673	0.927771	1.02472	0.768725
	Lysine	71.3365	54.0693			Phenylalanine + tyrosine	63	93	101.782	88.5523	1.61559	1.40559	1.09443	0.952176
		72.1242	53.5521			Valine	35	66	51.2506	49.4831	1.4643	1.4138	0.776525	0.749744
	Phenylalanine	52.0897	45.5865			Threonine	34	47	45.5656	45.8969	1.34017	1.34991	0.969482	0.976529
		52.5691	45.552			Isoleucine	28	54	40.8395	38.6382	1.45856	1.37994	0.756288	0.715522
	Valine	51.6102	49.4141			Methionine + cysteine	25	57	33.5792	29.9588	1.34317	1.19835	0.589108	0.525594
		50.891	49.5521			Tryptophan	11	17	14.4899	13.426	1.31726	1.22054	0.852347	0.789762
	Threonine	45.5143	45.8279			Histidine	19	22	20.7451	20.1157	1.09185	1.05872	0.94296	0.914348
		45.617	45.9658			EAAI					132.033	120.383	85.9535	78.3697
	Isoleucine	41.1649	38.552
		40.5142	38.7244
	Methionine	18.3941	15.8829
		19.1817	15.6863
	Tryptophan	14.7399	13.2966
		14.2399	13.5553
		Half-essential amino acids (HEAA)
	Arginine	53.5281	44.0693
		54.076	44.9658
	Histidine	20.6509	20.3381
		20.8393	19.8932
		Non-essential amino acids (NEAA)
	Glutamic acid	103.905	106.828
		105.173	104.587
	Aspartic acid	104.453	91.311
		104.453	88.9317
	Serine	57.0213	58.8625
		56.987	59.4487
	Tyrosine	49.9321	44.2072
		48.9732	41.7589
	Alanine	40.3087	36.0692
		40.9252	36.0692
	Proline	38.6306	28.5899
		38.7334	27.8209
	Glycine	33.2025	27.9209
		33.3121	27.9692
	Cysteine	14.7194	13.7622
		14.8632	14.5863
		Amino acid groups and ratios
	Total amino acids (TAA)	884.216	800.45
		886.145	794.55
	Essential amino acids (EAA)	367.864	328.492
		367.809	328.52
	Half-essential amino acids (HEAA)	74.179	64.4073
		74.9153	64.8591
	Non-essential amino acids (NEAA)	442.173	407.551
		443.42	401.172
	Delicious amino acids (DAA)	281.87	262.129
		283.863	257.557
	EAA/TAA	0.416034	0.410384
		0.415067	0.413466
	EAA/NEAA	0.831946	0.806014
		0.829483	0.8189
	DAA/TAA	0.318779	0.327477
		0.320335	0.324154

## Sheet: Table 5
	Elements	Maxima	Aspersa
	Macroelements (g/kg)
	Ca	110	113
		110	116
		110	119
	P	4.977	4.723
		4.9	4.756
		5.138	4.849
	Na	1.803	1.32
		1.886	1.333
		1.817	1.359
	K	1.734	0.683
		1.709	0.786
		1.699	0.765
	Mg	0.691	0.67
		0.688	0.683
		0.701	0.702
	S	0.352	0.365
		0.344	0.376
		0.348	0.381
	Cl	0.237	0.0955
		0.236	0.1052
		0.234	0.1011
	Microelements (mg/kg)
	Cu	34.3	26.5
		37.4	27.6
		34.9	28.6
	Ni	27.1	6.14
		25.2	6.03
		25.3	6.28
	Si	25.2	33.2
		25.2	30.6
		24.7	31
	Fe	24.2	21.6
		22.5	16.9
		24.7	17
	Mn	9.81	10.1
		8.91	9.96
		9.94	10.1
	Cr	8.08	1.52
		7.67	1.46
		7.51	1.47
	Mo	6.98	1.68
		7.09	1.62
		6.93	1.65
	B	5.97	5.08
		5.93	5.01
		5.82	4.75
	Zn	4.19	2.84
		4.52	2.79
		4.24	2.92
	Co	0.432	0.258
		0.4	0.251
		0.39	0.255
	V	0.115	0.039
		0.116	0.044
		0.122	0.037
	Se	0.097	0.114
		0.13	0.126
		0.1	0.116
	I	0.023	0.103
		0.025	0.114
		0.029	0.107
	Sn	0.021	0.023
		0.02	0.022
		0.02	0.023
	F	<LOQ=10	<LOQ=10
		<LOQ=10	<LOQ=10
		<LOQ=10	<LOQ=10

## Sheet: Figure 2
	a			b
		Cell viability (%)			Cell viability (%)
	Control	99.1468		Control	91.6486
	Control	104.972		Control	105.344
	Control	104.039		Control	94.9911
	Control	98.7181		Control	111.438
	Control	95.2129		Control	91.2345
	Control	97.9112		Control	105.344
	Maxima 25	64.8006		Maxima 25	78.0122
	Maxima 25	48.8127		Maxima 25	102.002
	Maxima 25	51.7883		Maxima 25	57.0105
	Maxima 25	72.8954		Maxima 25	66.1802
	Maxima 25	76.7789		Maxima 25	102.09
	Maxima 25	86.1094		Maxima 25	73.4569
	Maxima 25 × 10-1	43.9205		Maxima 25 × 10-1	54.082
	Maxima 25 × 10-1	59.5301		Maxima 25 × 10-1	128.89
	Maxima 25 × 10-1	63.2623		Maxima 25 × 10-1	80.8815
	Maxima 25 × 10-1	69.7684		Maxima 25 × 10-1	130.28
	Maxima 25 × 10-1	72.0884		Maxima 25 × 10-1	71.7117
	Maxima 25 × 10-1	61.2197		Maxima 25 × 10-1	133.386
	Maxima 25 × 10-2	85.4537		Maxima 25 × 10-2	107.03
	Maxima 25 × 10-2	104.695		Maxima 25 × 10-2	70.8835
	Maxima 25 × 10-2	107.569		Maxima 25 × 10-2	141.875
	Maxima 25 × 10-2	96.1711		Maxima 25 × 10-2	103.214
	Maxima 25 × 10-2	94.6077		Maxima 25 × 10-2	121.909
	Maxima 25 × 10-2	91.1529		Maxima 25 × 10-2	109.13
	Maxima 25 × 10-3	94.2294		Maxima 25 × 10-3	116.082
	Maxima 25 × 10-3	93.6746		Maxima 25 × 10-3	112.828
	Maxima 25 × 10-3	86.8154		Maxima 25 × 10-3	90.6725
	Maxima 25 × 10-3	85.9328		Maxima 25 × 10-3	101.765
	Maxima 25 × 10-3	71.9876		Maxima 25 × 10-3	116.644
	Maxima 25 × 10-3	83.3354		Maxima 25 × 10-3	111.704
	Maxima 25 × 10-4	84.2937		Maxima 25 × 10-4	106.527
	Maxima 25 × 10-4	90.1946		Maxima 25 × 10-4	80.6448
	Maxima 25 × 10-4	48.6109		Maxima 25 × 10-4	98.5111
	Maxima 25 × 10-4	62.7327		Maxima 25 × 10-4	111.674
	Maxima 25 × 10-4	79.1241		Maxima 25 × 10-4	82.6267
	Maxima 25 × 10-4	81.8728		Maxima 25 × 10-4	91.2641
	Maxima 25 × 10-5	97.079		Maxima 25 × 10-5	101.558
	Maxima 25 × 10-5	93.4729		Maxima 25 × 10-5	110.136
	Maxima 25 × 10-5	91.9598		Maxima 25 × 10-5	92.9501
	Maxima 25 × 10-5	80.2589		Maxima 25 × 10-5	100.848
	Maxima 25 × 10-5	103.888		Maxima 25 × 10-5	101.942
	Maxima 25 × 10-5	115.942		Maxima 25 × 10-5	108.509
	Aspersa 25	68.2806		Aspersa 25	82.183
	Aspersa 25	71.5841		Aspersa 25	98.1858
	Aspersa 25	44.3996		Aspersa 25	90.4062
	Aspersa 25	63.1614		Aspersa 25	77.8052
	Aspersa 25	60.7153		Aspersa 25	92.4768
	Aspersa 25	66.2128		Aspersa 25	94.015
	Aspersa 25 × 10-1	63.3632		Aspersa 25 × 10-1	86.2946
	Aspersa 25 × 10-1	69.7432		Aspersa 25 × 10-1	123.299
	Aspersa 25 × 10-1	87.8241		Aspersa 25 × 10-1	107.533
	Aspersa 25 × 10-1	68.1293		Aspersa 25 × 10-1	109.663
	Aspersa 25 × 10-1	63.7667		Aspersa 25 × 10-1	112.562
	Aspersa 25 × 10-1	96.6503		Aspersa 25 × 10-1	98.3337
	Aspersa 25 × 10-2	105.048		Aspersa 25 × 10-2	113.834
	Aspersa 25 × 10-2	102.148		Aspersa 25 × 10-2	140.722
	Aspersa 25 × 10-2	95.0111		Aspersa 25 × 10-2	118.418
	Aspersa 25 × 10-2	76.325		Aspersa 25 × 10-2	127.115
	Aspersa 25 × 10-2	100.282		Aspersa 25 × 10-2	154.269
	Aspersa 25 × 10-2	91.3294		Aspersa 25 × 10-2	79.9053
	Aspersa 25 × 10-3	50.3509		Aspersa 25 × 10-3	106.557
	Aspersa 25 × 10-3	68.0788		Aspersa 25 × 10-3	126.05
	Aspersa 25 × 10-3	87.7485		Aspersa 25 × 10-3	95.5531
	Aspersa 25 × 10-3	67.9275		Aspersa 25 × 10-3	109.426
	Aspersa 25 × 10-3	89.2868		Aspersa 25 × 10-3	100.197
	Aspersa 25 × 10-3	74.6354		Aspersa 25 × 10-3	89.3414
	Aspersa 25 × 10-4	67.9528		Aspersa 25 × 10-4	78.4263
	Aspersa 25 × 10-4	97.6338		Aspersa 25 × 10-4	115.963
	Aspersa 25 × 10-4	86.3615		Aspersa 25 × 10-4	66.476
	Aspersa 25 × 10-4	85.9328		Aspersa 25 × 10-4	91.0274
	Aspersa 25 × 10-4	92.2876		Aspersa 25 × 10-4	129.866
	Aspersa 25 × 10-4	96.2468		Aspersa 25 × 10-4	112.917
	Aspersa 25 × 10-5	114.277		Aspersa 25 × 10-5	91.4711
	Aspersa 25 × 10-5	99.1468		Aspersa 25 × 10-5	96.3222
	Aspersa 25 × 10-5	104.442		Aspersa 25 × 10-5	88.5427
	Aspersa 25 × 10-5	92.0103		Aspersa 25 × 10-5	97.2096
	Aspersa 25 × 10-5	101.593		Aspersa 25 × 10-5	94.222
	Aspersa 25 × 10-5	95.0868		Aspersa 25 × 10-5	58.3711

## Sheet: Figure 3
	a			b
		Cell viability (%)			Cell viability (%)
	Control	94.1681		Control	94.1681
		109.743			109.743
		101.75			101.75
		94.3396			94.3396
	>50 K Maxima 1.25	83.5678		>50 K Aspersa 1.25	102.161
		80.2401			90.1544
		83.2247			116.398
		101.509			96.5695
	>50 K Maxima 0.125	100.995		>50 K Aspersa 0.125	96.4322
		107.65			119.657
		124.837			107.479
		67.1012			83.8422
	10-50 K Maxima 1.25	95.7461		10-50 K Aspersa 1.25	103.019
		97.9074			92.8988
		100.755			88.4391
		96.741			83.1561
	10-50 K Maxima 0.125	98.3877		10-50 K Aspersa 0.125	95.4717
		99.8971			86.5523
		90.1887			85.9691
		126.93			95.4374
	3-10 K Maxima 1.25	66.4494		3-10 K Aspersa 1.25	96.2607
		75.1286			98.7993
		101.029			102.367
		91.2521			85.7633
	3-10 K Maxima 0.125	92.5557		3-10 K Aspersa 0.125	68.8508
		89.434			101.921
		96.2264			102.367
		95.3002			65.8662
	<3 K Maxima 1.25	73.8593		<3 K Aspersa 1.25	68.3362
		62.5043			73.7564
		62.3328			76.7067
		62.1955			120.343
	<3 K Maxima 0.125	68.6792		<3 K Aspersa 0.125	85.6604
		78.8336			89.5026
		85.9348			83.6021
		67.9588			84.94

## Sheet: Figure 4
	a				b				c				d
		Percentage of live cells (% of control)	Percentage of dead cells (% of control)			Percentage of live cells (% of control)	Percentage of dead cells (% of control)			Percentage of live cells (% of control)	Percentage of dead cells (% of control)			Percentage of live cells (% of control)	Percentage of dead cells (% of control)
	Control	127.228	114.794		Control	117.886	14.944		Control	71.2025	111.111		Control	147.265	69.9433
	Control	90.9241	38.381		Control	122.967	22.4159		Control	158.228	216.049		Control	75.9424	19.8488
	Control	72.7723	95.9525		Control	89.4309	204.234		Control	71.2025	30.8642		Control	120.658	271.267
	Control	118.152	154.92		Control	77.9133	117.061		Control	112.342	61.7284		Control	46.5632	43.4783
	Control	90.9241	95.9525		Control	91.8022	141.345		Control	87.0253	80.2469		Control	109.571	95.4631
	Maxima	163.696	212.142		Maxima	68.0894	163.761		Maxima	15.8228	250		Maxima	82.2247	273.157
	Maxima	264.026	286.113		Maxima	54.5393	12.4533		Maxima	63.2911	61.7284		Maxima	130.636	41.5879
	Maxima	235.974	230.286		Maxima	55.8943	64.7572		Maxima	39.557	293.21		Maxima	80.1922	88.8469
	Maxima	63.6964	461.968		Maxima	63.6856	198.007		Maxima	55.3797	111.111		Maxima	108.093	89.7921
	Maxima	72.7723	366.015		Maxima	62.3306	226.027		Maxima	31.6456	46.2963		Maxima	87.5831	116.257
	Aspersa	90.9241	229.937		Aspersa	57.5881	270.237		Aspersa	39.557	385.802		Aspersa	61.5299	151.229
	Aspersa	54.6205	115.143		Aspersa	50.813	115.816		Aspersa	31.6456	277.778		Aspersa	92.0177	47.259
	Aspersa	245.875	286.113		Aspersa	55.5556	180.573		Aspersa	63.2911	246.914		Aspersa	84.6268	57.656
	Aspersa	136.304	193.301		Aspersa	110.095	220.423		Aspersa	79.1139	154.321		Aspersa	103.104	82.2306
	Aspersa	191.419	247.732		Aspersa	63.6856	187.422		Aspersa	31.6456	108.025		Aspersa	114.93	131.38

## Sheet: Figure 5
	a			b
		LDH activity (%)			LDH activity (%)
	Control	20.676		Control	42.4815
	Control	16.4416		Control	31.4207
	Control	22.4231		Control	38.1273
	Control	21.4389		Control	41.845
	Maxima 25	63.9506		Maxima 25	28.0351
	Maxima 25	56.0006		Maxima 25	41.2638
	Maxima 25	33.2418		Maxima 25	32.9982
	Maxima 25	24.6586		Maxima 25	30.3321
	Maxima 25 × 10-1	36.9116		Maxima 25 × 10-1	50.9502
	Maxima 25 × 10-1	59.8917		Maxima 25 × 10-1	45.3506
	Maxima 25 × 10-1	44.8539		Maxima 25 × 10-1	40.452
	Maxima 25 × 10-1	36.5606		Maxima 25 × 10-1	30.7934
	Maxima 25 × 10-2	28.5801		Maxima 25 × 10-2	46.3192
	Maxima 25 × 10-2	29.6483		Maxima 25 × 10-2	48.238
	Maxima 25 × 10-2	28.9311		Maxima 25 × 10-2	39.0314
	Maxima 25 × 10-2	32.7306		Maxima 25 × 10-2	44.4096
	Maxima 25 × 10-3	32.9061		Maxima 25 × 10-3	40.9963
	Maxima 25 × 10-3	46.0212		Maxima 25 × 10-3	40.3967
	Maxima 25 × 10-3	42.2751		Maxima 25 × 10-3	40.4797
	Maxima 25 × 10-3	41.8097		Maxima 25 × 10-3	42.4446
	Maxima 25 × 10-4	26.1463		Maxima 25 × 10-4	39.9815
	Maxima 25 × 10-4	44.5563		Maxima 25 × 10-4	34.8801
	Maxima 25 × 10-4	37.4151		Maxima 25 × 10-4	36.9188
	Maxima 25 × 10-4	27.0619		Maxima 25 × 10-4	33.6531
	Maxima 25 × 10-5	28.8701		Maxima 25 × 10-5	38.1089
	Maxima 25 × 10-5	29.0913		Maxima 25 × 10-5	45.4613
	Maxima 25 × 10-5	28.8701		Maxima 25 × 10-5	42.2694
	Maxima 25 × 10-5	32.3644		Maxima 25 × 10-5	38.1827
	Aspersa 25	25.7343		Aspersa 25	43.2934
	Aspersa 25	27.6493		Aspersa 25	27.0756
	Aspersa 25	28.0385		Aspersa 25	38.2841
	Aspersa 25	17.0138		Aspersa 25	38.2657
	Aspersa 25 × 10-1	37.995		Aspersa 25 × 10-1	35.4797
	Aspersa 25 × 10-1	40.1846		Aspersa 25 × 10-1	45.7657
	Aspersa 25 × 10-1	33.5012		Aspersa 25 × 10-1	43.976
	Aspersa 25 × 10-1	37.0489		Aspersa 25 × 10-1	50.8303
	Aspersa 25 × 10-2	29.8314		Aspersa 25 × 10-2	29.8155
	Aspersa 25 × 10-2	23.4836		Aspersa 25 × 10-2	31.9649
	Aspersa 25 × 10-2	28.5267		Aspersa 25 × 10-2	31.0055
	Aspersa 25 × 10-2	21.3931		Aspersa 25 × 10-2	36.9465
	Aspersa 25 × 10-3	23.209		Aspersa 25 × 10-3	39.2897
	Aspersa 25 × 10-3	22.1942		Aspersa 25 × 10-3	37.3432
	Aspersa 25 × 10-3	27.8019		Aspersa 25 × 10-3	32.5554
	Aspersa 25 × 10-3	28.7327		Aspersa 25 × 10-3	38.2565
	Aspersa 25 × 10-4	23.8575		Aspersa 25 × 10-4	34.3266
	Aspersa 25 × 10-4	21.5457		Aspersa 25 × 10-4	41.1347
	Aspersa 25 × 10-4	34.4625		Aspersa 25 × 10-4	33.6162
	Aspersa 25 × 10-4	42.9999		Aspersa 25 × 10-4	42.1218
	Aspersa 25 × 10-5	35.2789		Aspersa 25 × 10-5	45.2583
	Aspersa 25 × 10-5	21.8585		Aspersa 25 × 10-5	38.9852
	Aspersa 25 × 10-5	22.9191		Aspersa 25 × 10-5	36.476
	Aspersa 25 × 10-5	29.0608		Aspersa 25 × 10-5	37.4354

## Sheet: Figure 6
		TBARS (ug/mg total protein)
	Control	0.0850933
	Control	0
	Control	0
	Maxima	0.369235
	Maxima	0.0975338
	Maxima	0.452836
	Aspersa	0.174114
	Aspersa	0.0183278
	Aspersa	0.0366556

## Sheet: Figure 7
		Live cells (%)	Early apoptotic cells (%)	Late apoptotic cells (%)	Necrotic cells (%)
	Control	88.15	2.25	9.09	0.5
	Control	85.91	2.74	9.6	1.74
	Control	85.59	2.49	9.06	2.86
	Control	80.91	2.59	15.49	1
	Control	83.89	2.73	9.54	3.84
	Maxima	85.04	3.03	10.98	0.95
	Maxima	85.15	2.74	9.13	2.98
	Maxima	86.56	2.85	10.15	0.43
	Maxima	88.98	2.98	6.99	1.05
	Maxima	89.63	3.08	6.78	0.51
	Aspersa	84.36	3.93	10.6	1.1
	Aspersa	83.34	4.13	11.67	0.86
	Aspersa	87.19	3.24	9.13	0.44
	Aspersa	86.88	3.01	8.6	1.51
	Aspersa	85.63	4.05	8.06	2.27
